# Supplementary material for: Use of hyperbaric oxygen therapy for preventing delayed neurological sequelae in patients with carbon monoxide poisoning: A multicenter, prospective, observational study in Japan
Source: PLoS One. 2021 Jun 18;16(6):e0253602. doi: 10.1371/journal.pone.0253602 (PMC8213185; doi:10.1371/journal.pone.0253602)
Supplement: S1 Data set — (CSV) [file pone.0253602.s001.csv]

Age	Sex (0=female, 1=male)	Smorking (0=no, 1=yes)	ICU stay (days)	Hospital stay (days)	Cause (0=autoexhaust, 1=charcoal, 2=fire, 3=other)	Type (0=accidental, 1=intentional)	Environment (0=indoor,�P=outdoor, 2=in a car)	Exposure time (min)	Time from exposure to hospital (min)	Arrived by ambulance (0=no, 1=yes)	Loss of consciousness (0=no, 1=yes)	SpCO (%) at scene	Oxygen administration by EMS (0=no, 1=yes)	Glasgow Coma Scale on arrival	Systolic blood pressure (mmHg)	Diastolic blood pressure (mmHg)	Heart rate (/min)	Respiratory rate (/min)	Body temperature (��C)	Time from arrival to BGA (min)	pH	PaO2 (Torr)	PaCO2 (Torr)	HCO3? (mmol/L)	Base excess (mmol/L)	Lactate (mmol/L)	SaO2 (%)	COHb (%)	MetHb (%)	Hematocrit	mechanical ventilation (0=no, 1=yes)	White blood cell (/��L)	C-reactive protein (mg/dL)	Creatine kinase (IU/L)	Creatine kinase MB fraction (IU/L)	Troponin T (0=negative, 1=positive)	ECG abnormality (0=no, 1=yes)	ST-T change (0=no, 1=yes)	ECG abnormality	CT (0=not performed, 1=performed)	CT abnormality (0=no, 1=yes)	Head MRI (0=not performed, 1=performed)	MRI abnormality (0=no, 1=yes)	HBO2 therapy (0=not performed, 1=performed)	Number of HBO2 therapy sessions in the first 24 h	ime from arrival to the first HBO2 session	Treatment Pressure at first session (ATA)	Treatment Pressure at second session (ATA)	Treatment Pressure at third session (ATA)
54	1	1	4	4	1	1	2	30	118	1	0	6	0	15	124	88	64	20	35.8	6	7.41	106	29.9	21.3	-3.9	4.9	98	7.7	1.1	44.7	0	13660	0.1	319	13.2	0	0	0	ICRBBB	1	0	0		0	0
62	1	0	6	188	1	1	2	1020	750	1	1		1	8	126	88	75	26	37.7	1	7.43	256	29.6	21.7	-3.4	2.3	100	3.8	0.8	42.8	0	18870	16.7	3763	27	1	1	0	QT prolongation	1	1	1	1	1	2	76	2	2
38	1	1	3	20	1	0	0	360	420	1	1		1	15	150	111	113	35	35.9	5	7.22	196	38.5	16	-10.8	7.8	99	23.2	1	50.2	0	30500	0.89	7937			0	0		1	0	1	0	1	0
61	1	0	2	3	1	0	0	30	69	1	0		0	15	148	83	116	28	37.4	16	7.54	119	17.9	15.1	-4.4	2.1	73	25.8	0	43	0	11830	0	174	12	1	0	0		1	0	1	1	1	1	201	2.8
21	1	0	0	7	1	0	0	240	520	1	0		1	15	121	58	72	18	36.1	40	7.42	299	37.2	23.6	-0.1	1.5	100	13	0.9	42.8	0	8100	0	111			0	0		1	0	0		1	2	263	2	2
48	0	0	0	7	1	0	0	540	760	1	0		1	15	154	87	76	16	37.2	20	7.44	285	33.7	22.4	-0.7	1.7	100	14.4	0.8	35.6	0	8800	0	56			0	0		1	0	0		1	2	159	2	2
80	1	0	0	10	1	0	0			1	0		0	15	157	67	109	17	36.6	120	7.46	85	39.5	27.7	4.1	1.7	99	24.3	1.3	46	0	4500	0.5	142			0	0		1	0	1	0	1	2	258	2.5	2.5
56	1	1	3	0	1	0	2	90	30	1	0		1	14	114	74	74	18	36.9	5	7.45	224	33.6	24.8	0.4	2	99	42	2.1	43.2	0	12260	0.1	98	7.5	0	0	0	ICRBBB	1	1			1	1	66	2.8
0	0	0	2	3	1	0	0	180	190	1	1		1	15	103	65	149	36	36.6	10	7.35		43	23.7	-1.9	1.8		17.6	1.2	32	0	8210	0	327	16	1				0		0		0	0
92	0	0	0	2	2	0	0	30	110	1	0	14	1	15	204	88	73	19	36.4	4	7.45	262	37	25.7	1.7	0	95	3.5	0	37	0	6470	0	92			0	0		0		0		0	0
60	1	1	15	67	2	0	0	6	50	1	0		1	7	68	47	99	26	36.4	7	7.34	87	30.9	16.1	-8.3	13.2	97	13.2	0.3	47.8	0	22000	0.4	527			0			0		0		0	0
37	0	0	0	9	1	0	0	180	215	1	0		1	15	114	75	58	18	35.9	5	7.51	214	13	10.7	-11.2	1.7	98	14	1.2	24.2	0	8710	0	69		0	1			1	0	1	0	1	2	230	2	2
67	0	0	0	9	1	0	0	300	335	1	0		1	15	167	103	90	17	35.8	14	7.42	255	38.6	24.5	0.7	2.7	99	25.5	1.7	42.1	0	7440	0.1	82			0			1	0	1	0	0	0
35	1	1	2	8	3	0	1	240	290	1	0		0	15	181	99	115	24	36.9	10								13.7	1.1	49.2	0	7620	0	106	8	0	0			1	0	1	0	0	0
44	1		0	5	1	1	2	15	57	1	1		1	7	132	78	88	24	36.9	9	7.37		38.4	21.8	-2.6	4.5	68	31.4	1.3	48.5	0	8000	0.1	152	14		0	0		0		1	0	1	2	352	2.8	2.4
37	1	1	2	6	2	0	1	5	50	1	0		0	15	193	110	116	20	37.3	80	7.43	195	33.3	21.7	-1.3	1.8	99	12.6	1.1	46.5	0	8310	0.2	258	8	0	0	0		1	0	1	0	0	0
28	1	1	2	2	1	1	2	450	520	1	0		1	14	119	75	70	11	36.6	7	7.41		40.8	25.6	1.5	0.9		15.4	1	50	0	10470	0	122	8	0	1	0		1	0	0		1	1	309	2
68	1	1	9	29	2	0	0	10	27	1	0		1	15	143	61	108	24	38	14	7.42	130	39.7	25.1	1.1	1.7	99	17.2	1.8	27	1	8880	11.4	73	12	1	0	1		0		1	0	0	0
37	1	1	13	60	2	0	0	34	75	1	0		1	12	150	84	152	24	36.7	22	7.14	325	48.8	15.2	-14.1	11.6	98	30	2.4	42.7	1	9060	0	240	27	0	1	1		1	0	1	0	0	0
50	0	1	9	9	1	1	0	260	309	1	1		1	9	142	86	125	22	38.8	8	7.52	169	23.4	19	-1.2	2.6	97	31	0.3	52	0	8000	1.9	2831	6.5		0	0		1	1	0		1	3	116	2.8	2.0	2
59	1	1	2	2	2	0	0	5	51	1	0		1	15	157	106	105	24	37.2	6								7.3	0.1	47		9400	0.1	261			0	0		0		0		1	3	89	2.8	2.0	2
83	1		4	4	2	0	0	60	111	1	0		1	15	136	89	86	19	37.5	6	7.46	236	40	28.1	4	1.5	97	14.7	0.3	32	0	7000	0.2	664			0	0		1	0	0		1	1	99	2.8
58	0	0	7	7	1	1	0	1440	1500	1	0		1	15	155	84	68	22	36.3	9	7.45	351	34.5	23.9	0.7	0.8	99	2.6	0.3	44	0	6800	2.5	270			0	0		1	1	1	1	1	3	170	2.8	2.0	2
46	1	1	4	4	1	1	2	60	260	1	0		1	15	129	86	80	14	36.7	10	7.54	371	27.2	22.9	1.9	2.3	99	18.4	0.3	46	0	11200	0.4	81	0.5		0	0		1	0	0		1	3	70	2.8	2.0	2
36	0	1	2	6	1	1	0	200	230	1	1		1	3	90	60	140	24	37	1	7.12			10.5	-18	14.6		32			0	11600	0.1	100	23		0	0		1	1	1	1	1	2	613	2.8	2.4
28	1	1	2	2	2	1	0	150	180	1	1	27	1	15	120	76	84	16	36.1	5	7.43	322	35.9	25	0.6	0.9	89	9.6	1.3	41.6	0	18990	0	153	11.7	0	0	0		1	0	1	0	1	1	32	2.8
25	0	0	4	4	1	1	2	27	57	1	1		1	3	122	82	106	22	36.9	5	7.27	542	32.4	11.3	-16.1	14	100	29	2.3	38.1	0	9280	0	102			0	0		1	0	0		0	0
47	1	0	3	6	1	0	0	270	330	1	1		1	14	184	112	71	16	37.1	10	7.4	174	19.4	18.5	-0.1	4.3	99	12.5	0.2	48	0	7620	0.4	439			0	0		1	0	0		0	0
29	1		4	15	1	1	2	120	150	1	1		1	10	122	74	77	18	36.8	10	7.4	414	40.2	25.7	1.7	1.2	99	37.7	1.2	48.5	0	12400	0.1	159			0	0		1	0	1	0	1	3	127	2.8	2.4	2.4
26	1	0	2	3	1	1	2	120	150	1	0		1	15	116	64	109	22	37.3	15	7.35	293	41.6	22.6	-2.3	4.1	100	31	1.7	43.6	0	14890	0	110			0	0		1	0	0		1	2	76	2	2
30	1	0	0	6	0	0	0	120	80	1	0	15.8	1	15	106	51	68	20	36.8	12	7.49	309	31.4	23.6	1.5	2.3	100	15.8	1.2	43.7	0	10700	0	186			0	0		1	0	0		1	1	116	1.5
46	0	0	3	0	1	1	0	360	120	1	1		1	8	108	85	105	22	37.1	2	7.37	238	28.5	18.3	-7.6	2.1	100	16.4	1.5	35	0	20620	0.1	165	18.8	1	0	0		1	0	1	1	1	2	85	2.8	2.8
24	0	1	6	58	1	1	1	30	133	1	1		1	13	110	60	160	18	36.7	3	7.36	270	40.9	22.7	-1.9	1.6	99	5.7	1	43.3	0	21740	0.2	104	46.6	0	0			1	0	0		0	0
32	1	1	3	16	1	1	2	720	591	1	1		1	11	112	74	120	20	37.5	5	7.37	200	35	19.8	-4.3	6.1	99	24.6	0.1	50	0	30410	0.3	1268	36	0	0	0		1	0	1	0	0	0
63	1	1	0	1	1	1	2	540	36	1	0		1	15	131	92	133	27	37.1	7	7.38	160	44	26.1	0.7	1.9	98	34.3	0.9	45.8	0	17300	0.1	88	16	0	1	1		1	0	0		1	1	334	2.5
75	1	1	0	3	0	0	0	5	110	1	0		0	15	147	86	90	16	36.2	0	7.39	88	32.9	19.5	-4.4	1.7	98	31.3	0.3	40.5	0	8189	0.1	159	7		0	0		1	0	1	0	0	0
38	1	1	0	3	0	0	0	5	110	1	0		0	15	152	81	108	19	37	0	7.39	90	35.7	21.2	-3	2.4	97	31.8	0.3	43.7	0	9470	0.1	287	10		0	0		1	0	1	0	0	0
37	1	1	0	3	0	0	0	5	110	1	0		1	15	134	83	83	20	36.8	10	7.42	307	32.5	20.5	-3	3.8	99	24.4	0.3	45.3	0	15440	0.1	133	8		0	0		1	0	1	0	0	0
39	1	0	2	2	1	1	2	25	61	1	1		1	8	95	58	90	18	37.4	5	7.36	367	40	22.6	-2.7	6	99	31	0.6	38	0	8400	0.01	116	4.3		0	0		1	0	1	0	1	1	1013	2.7
37	0	1	7	8	1	1	2	60	90	1	1	28.3	1	13	121	87	99	16	36.1	4	7.3	342	42.9	20.3	-5.5	27	100	28.3		40	0	21200		66			0	0		1	0	0		1	1	69	2
41	1	1	3	3	0	0	0	360	50	1	1	33	1	13	141	81	93	20	36.7	1	7.39	320	36.7	22.9	-2.2	2.6	99	22.7	1.9	45.8	0	19860	0.02	384	12.1	0	0	0		1	0	1	0	1	2	59	2.8	2.8
25	1	1	3	3	0	0	0	440	69	1	1	28	1	15	135	76	99	26	37	8	7.42	303	35.7	23.7	-1.2	1.7	99	12.9	1.5	42.1	0	15030	0.08	143	8.5	0	1	0		1	0	1	0	1	2	84	2.8	2.8
24	0	0	0	124	1	1	2	105	150	1	0		1	15	130	81	77	16	37.4	15	7.42		30.9	20.3	-22	1.6	99	28.7	1.1	38	0	7950	0.14	74	0		0	0		1	0	1	0	1	2	10	2.5	2.5
59	1	1	6	6	0	0	1	120	340	1	0	30	1	15	160	100	67	25	36.8	5	7.4	237	35	13	-0.4	1.2	98	18	14	42	0	11600	0.3	209	30	0	0	0		0		1	0	1	1	60	2.4
25	1	1	0	11	1	1	2	120	180	1	1		1	7	147	107	96	18	37.5	10	7.28	63	37	17.2	-8.6	7.1	91	8.2	0.2	51.1	1	16700	3.28	895			0	0		1	1	1	1	0	0
21	1	1	0	4	1	1	2	90	140	1	0		1	15	126	99	76	25	37.2	5	7.42	282	40	26	1.4	1.1	99	8.8	0.2	47	0	5600		68			0			0		0		0	0
40	1	0	0	0	1	1	0	120	300	1	0			13	118	81	83	12	37.8	10	7.42	221	35	22.2	-1.7	2.3	99	15.2	0.4	43	0	30100	0.86	374			0			1	0	1	0	0	0
70	1	0	0	3	1	0	0	200	320	1	0	38	1	15	167	72	71	20	36.2	1	7.45	95	32.2	22.5	-0.7	2.6	98	16.9	0.1	45	0	11130	0.1	89	6		0	0		1	0	0		0	0
68	1		2	2	3	0	0	840	900	1	1		1	3	127	70	100	33	36.7		7.44	98	24.4	16.1	-5.6	6.4		10.8			0	11060	3.6	4829			1	0		1	1	1	1	0	0
74	1	1	3	71	1	0	0	2880	2880	1	1		1	7	168	77	95	30	37.5		7.5	62	24	18	-3.2		98	28.3	1.2		0	7690	24.1	7478	36		1	0		1	0	1	1	0	0
36	1	1	2	3	1	1	2	30	60	1	0		1	12	111	74	92	17	37	5	7.37	117	36	21.8	-3.5	4.5	98	2.7	1.2	49.2	0	5200	0.04	86	0.5		0	0		1	0	0		1	1		2
67	0		0	1	1	1	0	30	400	0				15	98	57	98	14	36.9									0				12500	0.09	93						0		0		0	0
37	1	1	0	2	0	0	0	120	105	1	0		0	15	131	75	74	22	36	20	7.37	368	42.2	23.9	-1.4	0.9	99	19	0.3	41	0	8300	0.02	183		0	0			1	0	1	0	1	1	346	2
42	1	1	0	1	1	0	0	600	46	1	1	11	1	15	124	89	92	20	37.7	7	7.38	276	29	16.9	-7.2	0.9	100	12.3	0.8	44.7	0	10100	0.19	209			0	0		1	1	1	1	1	1	263	2.5
31	1	1	0	2	0	0	0	120	105	1	0		0	15	128	75	71	13	36	15	7.4	409	39	24	-0.5	0.9	99	21.2	0.3	43	0	8400	0.04	100		0	0			1	0	1	0	1	1	256	2
60	1	1	0	1	1	0	0	300	46	1	1	20	1	14	131	70	80	23	36.1	5	7.38	237	35	20	-4.1	2.7	100	19.2	0.6	45.6	0	16600	0.25	158			0	0		1	1	1	1	1	1	378	2.5
37	0		0	0	2	0	0	10	57	1	0	11	1	15	132	99	121	18	36.9	5	7.44		31.7	20.9		4.1		2.8			0									0		0		0	0
66	1	1	8	31	2	0	0	1	30	1	0		1	15	130	50	120	24	35	8	7.34	218	37.3	19.7	-5	5.7	100	33.5	1	32.4	0	12200	2.56	104	14		0	0		1	0	0		0	0
43	1	1	0	2	0	0	0	60	300	1	0		1	15	156	87	75	14	36.8	9	7.4		43.4	26.6	1.9	1.3	81	12.9	1.2	45.1	0	6630	0.02	125	7		0	0		0		0		0	0
50	1	0	2	2	1	1	0	90	140	1	0	17	1	15	161	116	62	16	35.4	5	7.37		53.5	30.2	5.1	2		14.6	1.2	57.2	0	6410	0.09	162			0	0		0		0		0	0
49	0	0	0	3	1	1	0	360	180	1	0		1	15	106	71	59	18	36.5	10	7.41	420	42.8	26.7	2.4	0.5	100	6.4	1.2	39.5	0	5000	0.02	86	2.2	0	1	1		0		0		1	1	244	2.5
61	0	1	0	5	2	0	0	10	210	1	0		1	15	105	69	70	16	36.7	88	7.35		52.4	28	2.8	1.2	98	6.7	1.6	35.7		9500	0.04	52			0	0		0		0		1	2	135	2.8	2.5
67	1	1	2	7	1	0	0	510	540	1	1		1	15	189	98	130	22	36.7	2	7.4	198	24.8	15.3	-7.2	8.4	100	33	0.8	47	0	124	2.24	234			1	0		1	0	1	0	0	0
24	0	1	0	5	3	0	2	90	240	1	0		1	15	114	54	72	19	35.7	16	7.43	415	36.8	24.1	0.3	1	100	3.9	1.1	32.1	0	9700	0.04	80			1	1	QT prolongation	0		0		1	2	71	2.8	2.5
25	1	1	0	2	3	0	2	90	240	1	0		1	15	128	73	126	18	36.6	23	7.43	355	39.5	35.4	1.5	0.7	100	9.9	1.1	42.3	0	11500	0.08	77			0			0		0		1	2	71	2.8	2.5
42	1	0	2	13	3	1	0	20	60	1	1		1	11	119	74	122	25	35.2	10	7.19	71	33.7	13.5	-14.1	11.7	93	24.1	0.8	49.5	0	14100	0.06	177	3.2	0	0			1	1	0		1	1	195	2.8
85	1	0	10	10	1	0	0	720	820	1	1		1	3	104	74	90	20	34.7	8	7.14	97	50	16.1	-11.6	6.5	98	26.5	1.1	42	1	8880	0.79	959	34	1	1	0	af	1	0	0		0	0
49	0	0	0	2	1	0	0	360	540	0				15	117	78	56	14	36.3	7	7.42		46	29.8	5.3	1.4	63	20	0.9	38	0	6610	0.04	45	0.8	0	0	0		0		0		1	1	653	2.5
66	1	1	0	1	3	0	0	370	36	1	1	57	1	15	131	69	91	12	37.3	8	7.42	226	35.9	23.2	-1	4.4	100	41.8	0.4	50.4	0	10300	1.24	82	5	0	1	1		1	0	0		0	0
22	1	0	1	1	1	1	2	90	167	1	0	40	1	15	120	70	85	15	36.7	2	7.29	271	39.8	18.5	-7.3	6.2	99	31	1.5	43.2	0	25790	0.03	163			0	0		0		0		1	1	549	2
64	0	0	0	1	3	0	0	60	40	1	0	22	1	15	133	67	52	18	36.5	6	7.5		25	24.5	4	1.4		21.3	1	36.5	0	6000	0.06	154	3.8	0	0	0		0		0		1
44	0	0	1	1	1	1	2	90	120	1	0	33.5	1	15	123	73	110	25	34.2	5	7.4	291	24.6	14.8	-7.9	7.7	99	33.5	2.3	44.7	0	14510	0.2	106	5		0	0		1	0	0		1	1	72	2
76	1	0	5	9	1	0	0	270	330	1	1		1	8	114	69	104	20	35.8	5	7.38	73	35.4	20.6	-3.4	7.7	98	38.9	1.6	37.9	0	12100	0.04	86			0	0		1	0	1		1	1	90	2.5
58	0	0	0	1	3	0	0	64	51	1	1			15	124	89	90	20	36.6	7	7.41	90	41	26	1.2	1.9	99	30.8	0.8	37	0	7100	0.12	64	2.5	0	0			0		0		1
75	1	0	15	37	2	0	0	25	16	1	0		1	15	194	90	112	20	37	8	7.3		45	23.2	-3.2	5.8		21.3	0.9	45.5	1	7100	0.09	59			0			0		0		0	0
64	0		0	2	1	0	0	210	669	1	0		1	15	156	80	73	18	37.1		7.47	212	32.5	23.4	0.7	8		3.5			0	7000		144		0	0			1	0	1	0	1	1	96	2.8
67	0		0	2	1	0	0	210	647	1	0		1	15	166	82	90	18	36		7.53	223	27.9	23.1	1.6	14		2.9			0	8200				0	0			1	0	1	0	1	1	118	2.8
73	0		0	2	1	0	0	210	669	1	0			15	90	68	72	18	36.8		7.42	479	40.7	25.6	1.5	14		1.9			0	600		131		0	0			1	0	1	0	1	1	96	2.8
87	0		3	10	2	0	0	30	120	1	1			11	122	68	94	18	36.2		7.36	579	50.9	27.7	-2.1	9		16.9			1	7400	0.17	81		1	0			1	0	1	0	1	1	59	2.8
82	1		0	2	1	0	0	300	345	1	0			15	184	80	80	22	36.6		7.41	302	40.8	25.1	0.9	9		24.5			0	4100	0.09	154		0	1	1		1	0	1	0	1	2	76	2.8	2
87	0	0	0	10	2	0	0	7	21	1	0		1	15	133	43	110	23	36.3	4	7.4	108	45.1	27.1	2.3	3.3	94	16.3	1.9	33.7	1	7690	0.3	173	37	1	1	0	ICRBBB					0	0
0	0	0	2	2	1	0	0	90	150	1	1		0	15	65	56	220	54	36	4	7.41		35	22.2	-2.4	4.3	55	8.2	1.2	43	0		0.03	202						0		0		0	0
31	1	1	0	1	0	0	2	20	58	0				15	130	79	88	25	36	8	7.42	244	30	19.5	-3.6	3.7	98	36.6	0.6	48	0	11100	0.11	375			0	0		1	0	0		1
19	0	1	2	2	3	0	0	5	44	0				15	90	39	90	16	36.8	23	7.35		45.9	25.1	-0.1	1.2		15.4	0.8	36.9	0	5700	0.02	498			0			0		0		0	0
74	0	0	0	1	1	0	0	56	46	1	1		0	15	135	60	67	15	37	13	7.44	86	33	22.4	-1.3	1.1	100	28.1	0.7	30	0	6100	0.09	114	5.5	0	0			0		0		0	0
83	1	0	2	3	0	0	0	90	120	1	1	100	1	15	128	22	76	23	36	3	7.38	376	41.4	24.2	-0.3	3.7	99	24.5	1.9	39.5	0	4900	0.1	101	5	0	1	0	Af	1	1	1	1	1	3	120	2	2	2
46	1	0	0	15	1	1	2	720	900	1	0		1	12	131	91	93	18	37.6	13	7.41	349	34.9	22.1	-1.3	2.8	99	5	1.1	48.7	0	16760	3.9	10745	106	1	0	0		1	1	1	1	1	2	163	2	2
48	1	0	13	53	1	1	0	120	270	1	1			3	114	79	71	15	36.3	10	7.46	407	34.4	24.3	1.2	3.7	99	16.9	1.5	34.9	1	15560	0.1	61	4	1	0	0		1	0	1	1	1	2	199	2	2
30	1	1	14	49	0	0	2	600	1000	1	1		1	4	101	79	109	18	39.2	8	7.36	62	35.3	19.8	-4.3	3.2	92	3.4	1.1	42.2	1	11260	2.3	2650	21	1	0	0		1	1	1	1	1	1	143	2
84	1	0	0	9	2	0	0	10	60	1	0		1	15	187	90	67	18	36	10	7.41		44.1	27.4	2.4	2.8	100	13.4	0.2	38	0	4380	0.2	83			0			0		0		0	0
45	0	0	2	3	1	0	0	30	60	1	1		1	10	131	81	107	18	31.6	10	7.3		43.9	20.4	-6.1	5.5	98	37.5	0.1	44	0	14990	0.01	96		0	0			1	0	1	0	0	0
69	1	0	0	2	1	0	0	120	190	1	1		1	15	131	54	69	21	37	5	7.41	244	35	21.8	-2.5	4.9	99	19.4	0	41	0	6690	0.1	99			0	0		1	0	0		0	0
49	1	1	0	63	1	1	2	180	256	1	0		1	14	109	57	96	18	36.6	18	7.39	71	29.3	17.4	-5.9	4.6	94	11.8	0.3	49	0	8540	0.1	48	3	0	0	0		1	0	1	0	0	0
31	0	0	0	2	1	0	0	210	438	0				15	80	40	70	22	37	0	7.48	119	28.6	20.8	-1.4	1.3	98	11.9	0	41	0	4880		63			0	0		1	0	0		0	0
55	0	1	0	0	2	0	0	15	60	1	0		0	15	140	78	120	28	36.6	3	7.39	87	36.8	22.6	-2.2	2.8	86	11.9	1.3	38.1	0	5310	0.02	98		0	0			0		0		1	2	212	2.8	2.8
81	0	0	5	42	2	0	0	12	32	1	1		1	4	164	86	125	10	38	13	7.21	314	49.7	19	-8.6	8.8	98	39.5	2.2	37.1	0	12700	4.16	84			0	0		1	0	0		1	3	125	2.8	2.4	2.4
77	0	0	94	165	2	0	0	14	44	1	1		1	13	154	84	100	26	36.5	10	7.26	260	34.2	14.8	-11	10.1	98	40.5		38.6	0	14170	0.04	100	1.9		0	0		1	1	0		0	0
85	1	0	3	3	1	0	0	120	270	1	1		1	14	113	50	88	20	36.8	5	7.43	197	31.4	20.4	-2.5	3	98	16.5	0.5	37.1	0	8520	0.1	101			1	0		1	0	0		1	1	52	2
58	1	1	0	2	2	0	0	60	120	1	0		1	15	178	101	113	26	36.8	5	7.41	80	38.4	23.7	-0.2	2.2	97	11.5	1.3	52	0	7970	0.08	375			0	0		0		0		0	0
60	1	0	0	42	1	1	2	1380	1440	1	1		0	9	90	60	90	25	36.9	8	7.5	236	26.6	20.6	-0.9	2	99	26.4	1.4	41.6	0	14040		21			0			1	1	1	1	1	0
51	0	0	5	5	1	1	2	71	121	1	1		1	14	121	65	100	14	36.8	25	7.38		43	24.8	0.2	3.2		24.5	1	34.9	0	11210	0.02	56	8		0	0		1	0	0		1	1	146	2
24	1	1	3	3	1	1	0	17	44	1	0		1	15	112	71	93	17	35.6	11	7.49	312	29	22.3	-1	5.4	99	20.8	0.9	44.3	0	8500	0.04	139			1	1		0		0		0	0
48	1	1	0	3	1	1	1	240	180	1	1	38	1	15	125	86	79	16	36.6	10	7.4	351	34.8	21.7	-2.2	3.4	97	14		40	0	13400	0.27	114			1		af	0		0		1	2	00	2.8	2.5
26	1	1	3	37	1	1	0	210	260	1	0		1	15	147	87	86	11	37.5	30	7.36	393	48.6	26.8	2	2.1	99	27.5	1.1	44		7100	0.1	142	5		0	0		0		1	1	1	1	102	2.8
82	0	0	0	2	1	0	0	100	350	1	0		1	15	176	81	78	18	36.4	30	7.41		52.9	32.5	7.7	0.9	99	7.1		37.4	0	7200	0.02	123	4.2		0			0		0		1	2	75	2	2.5
37	1	0	0	1	3	0	0	60	110	1	0		1	15	142	79	62	16	37.1	30	7.4	504	37.8	24.6	0.8	0.7	100	6.9	0.5	15.4	0						1	1	IRBBB	0		0		1	1	32	2.8
21	0	0	0	2	1	0	0	120	180	1	0		1	15	123	77	75	16	37	30	7.5	294	30.2	22.4	-0.7	0.8	100	15		38.7	0	8200	0.02	104						0		1	0	1	1	90	2.8
47	1	1	2	2	3	0	0	120	60	1	0		0	15	139	32	116	32	37	30	7.4	450	40.4	25.5	1.4	1.3		8.5	0.8	43.2	0	7700	0.02	102	1.7		0			0		0		1	1	65	2.8
37	1	1	2	2	3	0	0	120	60	1	0		0	15	129	86	75	16	36.8	30	7.4	380	39.1	25	1	1.1		10.5			0	14400	0.06	133	1.3		0			0		0		1	1	65	2.8
38	1	1	0	16	1	1	2	160	240	1	0		1	15	179	110	96	17	37	16	7.45	255	30.2	20.6	-2.1	3.8	99	18.8	0.3	45	0	13210	0.16	236	3		0	0		1	0	0		0	0
46	1	1	0	3	0	0	0	60	60	1	0		1	15	165	99	81	18	37.4	10	7.46	241	27.2	19.2	-2.8		100	8.7			0	5810	0.08				0			0		1	0	1	1		2.8
73	1	1	0	5	0	0	0	100	180	1	0		1	15	180	88	80	30	37.4									37.4									0			1	0	1	0	1	1		2.8
66	1	1	0	5	0	0	0	100	180	1	1		1	15	145	72	120	25	36.5									41.5														1	0	1	1		2.8
38	0	1	0	3	0	0	0	30	60	1	1		1	13	125	82	98	36	37	20	7.51	234	23.4	18.4	-2.9		100	18.6		38.8	0						0					1	0	1	1		2.8
67	1	1	0	5	0	0	0	30	180	1	0			15	165	89	107	18	36.9									36.1														1	0	1	1		2.8
51	1		0	3	0	0	0	20	1530	0				15	124	74	50	15	37.1	20	7.38	90	43	25	0.2		98	3.6		45.6							0					1	0	1	0
46	1	0	0	4	0	0	0	20	210	0				15	141	77	68	20	37.2	20	7.38	90	45.6	26.1	1		90	2.6		45.3		5320	1									1		1	1		2.8
49	1		0	5	0	0	0	30	180	1	0		1	15	126	71	74	22	36									22.8			0											1	0	1	1		2.8
40	1	1	0	0	0	0	0	30	180	1	1			15	129	81	82	30	36.7									31.8														1	0	1	1		2.8
27	1	1	0	0	0	0	0	20	180	0				15	126	76	65	20	36.7									3.5														1	0	1	1		2.8
47	1	1	0	0	0	0	0	5	1600	0				15	113	65	60	15	36.6									1.4														1	0	1	1		2.8
39	1	1	0	0	0	0	0	20	1700	0				15	119	70	53	16	36.5									1														1	0	1	1		2.8
46	0	1	0	1	2	0	0	5	30	1	0		0	14	111	65	125	19	36.8	11	7.47		30	21.8	-0.9	5.6	96	11.2	1	41	0	10700	1.22	41	8	1	0			0		0		0	0
71	0	0	3	3	1	0	0	45	110	1	0		1	15	148	62	75	23	37.5	5	7.57	280	23	21.1	0.9	2.1	99	25.4	1.2	43	0	9800	0.02	115	9	0	0	0		1	0	0		1	1	76	2
91	0	0	16	35	2	0	0	30	60	1	1		1	10	142	65	107	29	36.3	4	7.25	143	37	16.2	-10.3	8.7	97	29	0.8	39	0	12300	0.57	155			1	0	IRBBB	1	1	0		0	0
24	1	1	2	2	1	1	2	600	60	1	1	43	1	15	131	63	81	22	36.7	10	7.39	432	40.6	24.4	0	1.7	100	35.4	1.5	44.6	0	5470	0.1	93	7.2	0	0	0		1	0	1	0	1	2	70	2.8	2.8
27	1		0	3	3	0	0	60	180	1	0	25	1	15	116	46	95	16	36.8	15	7.41	378	45	28	2.5	1.2	99	26.3	0.3	47	0	9300	0.1	136	1.3	0	0	0		0		0		1	1	301	2
25	1		0	3	3	0	0	60	180	1	0	21	1	15	118	68	84	16	36.5	11	7.41	308	40	26	1.2	1.3	99	18	0.3	49	0	6000	0.1	171	3.8	0	0	0		0		0		1	1	181	2
72	0	0	0	3	1	0	0	180	75	0				15	168	78	86	16	36	18	7.43	287	37	25	0.5		98	20	0.1		0	8200	0.1	131	1.3	0	0	0		1	0	1	0	1	1	305	2
71	0	0	0	7	1	0	0	180	40	1	1	29	1	15	119	60	66	15	36.4	25	7.48	304	30	20	0.2	3.2	99	26	0.3	38	0	9500	0.1	95	1.9	0	0	0		1	0	1	0	1	1	125	2
73	1		0	7	0	0	0	60	57	1	0		1	15	114	85	104	16	36	8	7.35	147	30	16	-8	10	98	24	0.3	44	0	10100	0.2	198	2.8	0	0	0		0		1	0	1	1	63	2
48	1	1	2	3	3	0	0	120	190	1	0	26	1	15	129	90	84	20	36.1	10	7.5	291	32	25	2.2	2.3	98	26	0.3	48	0	6900	0.1	129	1.9	0	0	0		0		1	0	1	1	45	2
50	1	1	0	8	3	0	0	60	150	1	0		1	15	135	72	117	24	37	20	7.32					5.6	98	27	0.3	51	0	21100	0.1	420	7.6	0	0	0		0		1	0	1	1	172	2
65	0	0	0	7	1	0	0	120	30	0				15	112	77	89	15	36.4	16	7.38	282	47	28	2.1	2.1	99	21	0.3	43	0	6600	0.1	176	1.5	0	0	0		1	0	1	0	1	1	205	2
42	1	1	2	2	1	1	2	240	319	1	1	56	1	15	125	90	77	15	35.4	7	7.35		54.2	29.3	4.1	2.6		24.4	1	39.9	0	3210	0	113			0	0		1	0	0		0	0
75	1	1	2	2	1	0	0	390	794	1	0		1	15	150	117	120	28	36.6	10	7.28		32.9	14.9	-10.6	10.6		29.5		44.9	0	8220	0.31	121	20	0	0	0		1	0	0		1	1	52	2
45	0	0	0	2	1	1	0	120	40	1	0		1	6	147	88	73	18	36.3	8	7.44	330	37.6	25.3	1.8	0.9	100	37.1	0.9	41.5	0	11000	0.06	71	9		0	0		1	0	0		0	0
53	0	0	1	1	1	1	2	90	210	1	1		1	15	115	52	105	20	35.7	7	7.41	314	44.5	27.9	3.3	2.6	99	15.2	1.1	38.8	0	13000	0.03	102			0	0		1	0	0		0	0
73	1	1	0	2	3	0	0	480	540	0				14	144	103	102	24	36.9	15	7.42	113	35.7	22.8	-0.7	3.3	99	17.1	1.3	44.3	0	11200	0.8	2050	32		1	1		1		0		0	0
81	1	1	14	51	2	0	0	10	60	1	0		1	15	125	83	59	18	36.3	8	7.38	318	39.5	22.7	-1.7	1.6	99	15.1	1.3	32.6	1	5000	0.09	162	23		0			1	0	0		0	0
64	1	1	2	5	2	0	0	10	52	1	0	30	1	15	161	86	95	25	37.1	9	7.37	348	43.1	23.2	-0.9	4.4	99	11.5	1.4	47.5	0	9010	0.1	100	13.4	0	0			1	0	1	0	1	2	903	2.8	2
30	1	1	4	93	1	1	0	180	60	1	0		1	11	125	82	108	13	37.8	10	7.46	310	32	22.2	-1.6	1.2	98	26.8	0.4	42.7	0	13200	0.12	178						1	0	1	0	0	0
53	0	0	0	1	1	0	0	360	450	0				15	120	76	67	10	36.3	40	7.4	94	41.3	25.1	0.3		97	11.3	0.2	41	0	6400	0.05				0	0		0		0		0	0
75	0	0	4	4	3	0	0	180	44	1	0	8	1	10	154	56	86	14	35.8	5	7.42	371	37.7	24.4	0	1.3	100	1.2	0.7	34.9	0	11120	0.6	129	15.4	0	0	0		1	0	1	0	1	2	124	2.8	2.8
62	1	1	0	7	1	1	2	120	150	1	1	41	1	10	122	71	98	10	37.2	8	7.4	437	29.8	17.1	-6.3	6.4	100	41.3			0	18800	0	59						1	1	1	1	1	1	66	2
21	0	1	0	5	1	1	2	120	160	1	1		1	4	103	68	101	16	36.6	3	7.4	494	42.1	26.7	2.4	1.6	100	10.3	1.8		0	3880	0.02	75			0	0		1	0	1	1	1	1	68	2
38	0	0	3	5	2	0	0	30	40	1	1		1	3	119	62	102	18	33.2	7	7.22	290	33	13.1	13.3	14.8	99	38.7	2.5	40.2	0	11500	0.04	68	49	0	1	1		1	0	1	0	0	0
30	1	0	0	4	1	1	0	240	540	1	0		1	15	154	94	87	20	36.4	9	7.43	487	39	25.6	1.9	1.1	100	5.7	1.1	43.2	0	9600	0.05	185	8	0	0	0		1	0	1	0	1	2	41	2.8	2.4
69	0	0	0	5	1	0	0	180	120	0				15	162	88	68	14	36.2	11	7.49	351	30.4	22.6	0.4	3.4	99	26.3	1.5	38.9	0	7100	0.04	97	10	0	0	0		0		1	0	1	2	278	2.8	2.8
70	1	1	0	5	1	0	0	180	120	0				15	141	87	83	15	36	13	7.41	83	34.1	20.9	-2.7	4.1	96	16.7	2.2	34	0	4200	0.07	116	19	0	1	0	af	0		1	0	1	2	278	2.8	2.8
18	1	0	0	4	1	0	0	30	270	0				15	153	75	111	15	36.6	13	7.4	107	36.4	22.3	-1.4	2	99	10.6	1.2	44.6	0	8000	0.01	506	8	0	0	0		0		0		1	2	163	2.8	2.8
90	0	0	0	8	2	0	0	30	75	1	0	22	1	15	130	58	76	15	36.8	11	7.45	328	35.2	23.9	0.6	1.3	100	3.5	0.7	32.6	0	4100	0.26	50	7	0				0		0		1	1	340	2.8
29	1	0	0	42	1	1	2	660	74	1	1		1	3	137	72	87	23	37.6	7	7.45	77	27.9	19.1	-2.7	3.1	96	3.4	1.3	50.5	0	14800	8.61	2745		1	1	1		1	1	1	1	1	3	68	2.8	2.8	2.8
81	1	0	0	9	2	0	0	10	76	1	0		1	15	229	112	80	35	35.8	8	7.55	264	26	22.9	2.1	3.8	99	6.5	1.4	41.7	0	7000	0.16	123	15	1	1	1						1	1	159	2.4
68	0	0	0	2	3	0	0	180	77	1	1	31	1	15	135	82	83	16	36.7	9	7.39	187	41.9	24.8	0.3	1.7	99	24.3	1.6	36.6	0	6600		122	7	0	1	0		1	0			1	1	86	2.8
69	0	0	0	2	3	0	0	180	92	1	1	27	1	15	181	102	87	19	37.1	8	7.41	382	40.8	25.4	1.2	1.5	100	11.3	1.6	36.3	0	8000		132	8	0	0	0		0		0		1	1	61	2.8
68	0	0	0	2	3	0	0	180	101	1	1	24	1	15	183	93	80	20	36.8	15	7.41					1.2		12.6			0	6100	0.22	123	9	0	0	0		0		0		1	1	62	2.8
45	1	1	0	10	1	1	2	225	260	1	1		1	15	141	87	65	20	38.1	10	7.43	440	40.1	26.3	2.4	0.6	100	2.9	1.2	43.7	0	7600	0.01	849	9	0	0	0		1	0	1	0	1	1	39	2.8
68	0	0	2	2	1	0	0	150	220	1	1		1	15	154	88	87	20	37	8	7.44	305	41.2	27.7	3.7	1.2	99	22		40.9	0	4800	0.23	110	1.1		0	0		1	0	1	1	0	0
74	0	0	0	14	1	0	0	170	73	1	1		1	15	211	182	91	13	36.4	9	7.43					2.7		26.6	1.8			9000	0.55	348	12	1	0	0		1	1	1	1	1	3	347	2.8	2.4	2.1
69	1	0	2	2	1	0	0	150	220	1	0		1	15	122	70	101	24	37.2	4	7.4	195	32.8	21.8	-1.2	4.4	99	22.1		41.8	0	11220	1.8	88	2.2		0	0		1	0	1	0	0	0
9	1	0	2	2	1	0	0	150	260	1	1		1	15	107	64	93	34	36.9	15	7.46	400	33.9	24	1.2	0.7	99	7.2		39.5	0	8100	0.04	121			0	0		1	0	0		0	0
36	0	0	0	3	3	0	2	180	76	1	0	48	1	15	108	72	81	17	36.3	7	7.57	282	19.7	18.2	-1.9	3.8	99	9.8	1.1	37.5	0	5800	0.15	55			0	0		1	0	1	0	1	2	113	2.8	2.8
56	1		0	3	3	0	2	130	128	1	0		1	15	129	84	64	26	36.9	4	7.39	372	42.1	25.2	0.7	1.2	100	19.5	1.5	42.3	0	6600	0.1	951	14	0	1	1		0		1	0	1	2	82	2.8	2.8
56	0	0	0	284	2	1	0	19	176	1	1		1	13	118	76	104	20	36.7	5	7.44	289	37.6	25.1	1.6	1.4	97	4.4	2.4	38.2	0	21600	0.02	1754	24	1	0	0		1	0	1	0	1	3	57	2.8	2.4	2.4
80	1	0	0	4	3	0	0	270	170	1	1		1	14	108	61	85	22	36.4	45	7.42	290	34.1	21.5	-2	1.9	100	12.6	1.2	35.8	0	13000	0.42	192	13	1	0	0		1		1		1	2	195	2.8	2.4
70	1	0	0	21	1	0	0	230	50	1	0		1	13	165	82	117	24	38.3	15	7.5							15.2			0	8000	0.15				1	0	af	1	1	1	1	0	0
78	1		0	4	3	0	0	60	260	1	1		1	15	175	86	67	19	37	13	7.43	394	37	23.9	0.2	1.1	99	3.4	1	37.5	0	8400	0.13	413		0				1	0	1	0	1	2	72	2.8	2.4
53	1	0	0	2	3	0	0	10	55	1	0		1	15	138	101	119	11	37	15	7.43	98	29.8	21.7	-3.4	1.8	97	25.8	0.1	48	0	7590	0.03	78		1	1	1		1	0	0		0	0
52	0	0	0	2	3	0	0	10	55	1	1		1	15	152	64	62	16	35.4	15	7.6	128	21	26	-0.3	2.4	98	25	0	44	0	6830	0.01	44			0			1	0	0		0	0
68	0	0	1	2	1	0	0	180	240	1	1		1	15	159	101	96	20	35.7	10	7.3		45	19	-5.3	7.5	99	13.6	0.3	43	0	6330	0.1	97			1	1		0		0		0	0
69	1	0	1	2	1	0	0	180	240	1	1		1	14	185	106	107	22	36.3	10	7.25		30.6	14.8	-14	13.2	99	18.3	0.1	49	0	16220		335			0			0		0		0	0
48	0	1	3	3	1	1	0	60	180	1	1		1	10	110	73	81	14	36.9	14	7.44	586	32.3	21.3	-1.7	1.7	100	14.6	1.1	37	0	9900	0.2	128			0	0		1	0	1	0	1	2	161	2	2
25	0	0	4	4	1	1	2	120	150	1	1			11	114	63	69	20	37		7.33	313	23.5	20	-13.7	8.7	99	31.5		38.7		16660	0.4	428			0	0		0	0	1	1	1	2	117	2	2
15	0	0	6	14	2	0	0	26	50	1	1	62	1	7	122	55	87	12	35.5	5								35.6				17340	0	102	2.2	0	0	0		1	0	1	0	1	1	99	2
55	1		2	4	1	0	1	400	470	1	1		1	7	121	81	130	30	38	16	7.42	247	32	20.6	-2.4	2.7	100	20.7	1.3	44.6	0	18100	0.24	201	34	1	0	0		1	0	1	1	1	1	95	2
66	1	1	2	3	0	1	2	320	380	1	1		1	10	142	79	121	16	37.3	5	7.43	126	41.9	27.4	3.2	3.7	100	33.1	1.9	44.7		18000	19	84	13	1	0	0		1	0	1	1	1	1	162	2
23	1	0	0	3	3	0	0	30	50	1	1			15	154	91	56	18	37	5	7.4	114	39.3	24.1	0	1	99	31.1		41.7	0	7000	0.02	199			0	0		1	0	1	0	1	1	134	2
31	1	1	0	2	3	0	0	10	180	1	0	24	0	15	123	81	71	20	36.9	50	7.4			28.5	2.9	0.8		13.9	0	45	0	8100	0	137	0	0	0	0		1	0	1	0	1	1	140	2
38	1	1	2	3	1	1	2	240	290	1	1	50	1	13	138	91	105	18	36.9	10	7.43	114	39.2	25.3	1.5	2.3	99	35.5	1.3	44.6	0	4390	0.02	82	2.4	0	0	0		1	0	1	0	1	1	112	2
25	1	1	2	3	1	1	2	210	263	1	1	35	1	14	155	112	78	20	37.6	23	7.42	204	29.7	19	-3.6	1	100	28.9	1.3	54.5	0	8800	0.08	95	7	0	0	0		1	0	0		1	1	616	2
53	0	0	0	2	1	0	1	400	470	1	0		0	15	135	84	120	16	37	68	7.4	84	31.6	19.2	-4.1	1.9	99	18.4	1.7	42.9	0	12200	2.1	323	10.6		0	0		0		1	0	0	0
81	0	0	17	29	2	0	0	15	80	1	0		1	15	174	98	88	19	36.7	6	7.43	96	33.9	22.1	-1.2	3.2	96	10		34.2	0	4890	0.04	47	1.3		0	0		1	0	0		0	0
53	1	1	0	5	0	0	0	90	240	1	0	18	1	15	158	82	84	20	36.4	10	7.44	288	37	24	0.3	1	99	10	0.3	34	0	6100	1.7	683	6.3	0	0	0		1	0	0		1	1	55	2
54	1	0	0	5	0	0	0	90	270	1	0	17	1	15	154	67	66	20	37	6	7.42	337	36	23	1	1.1	99	9.3	0.2	46	0	11800	0.1	320	2.3	0	0	0		1	0	0		1	1	155	2
37	1	0	0	7	1	0	0	90	180	1	0	20	1	15	135	83	97	15	36.7	10	7.41	375	38	23	0.9	3.3	99	15	0.1	43	0	5900	0.1	163	1.5	0	0	0		0		1	0	1	1	115	2
43	0	0	0	5	1	1	0	180	240	1	0		1	13	116	74	82	18	36.3	4	7.41	327	39	24	0.2	0.6	98	28	0.3	41	0	9200	0.1	155		0	0	0		1	0	0		1	1	38	2
30	1	1	1	2	0	0	0	10	60	1	1		1	15	123	69	76	12	35.8	40	7.35	330	41.9	22.6	-2.4	1.8	100	19.1	0.8	44.7	0	11270	0.04	233	5		0	0		1	0	1	0	1	3	87	2	2	2
44	0	0	0	3	0	0	2	30	78	1	1		1	14	122	59	82	18	36.3	6	7.4	151	33.7	21.7	-1.5	1.2	99	24.8	0.9	41.1	0	7380	0.07	69			1	0		0		1	0	1	2	72	2	2
37	0	0	2	2	1	1	2	180	220	1	0		1	12	105	51	72	24	37.2	5	7.4	372	33.3	22.8		3.3		19.9		33.9	0	11900	0.01	76			0			1		1		0	0
50	1	1	0	22	1	1	0	1440	147	1	1		1	15	166	98	108	16	36.3	14	7.46	261	37.8	26.4	3.1	1	100	5.3	1.2	46	0	12400	3.34	204		1	1	1		1	1	1	1	1	3	33	2.8	2.4	2.4
42	1	1	5	119	1	1	2	10	60	1	0	22.3	1	15	143	90	77	18	37	10	7.5	298	35.5	27.4	4.8	21	100	22.3		49.1	0	9740	0.07	192			1	0		1	0	0		1	1	97	2
53	1	1	0	6	3	0	0	15	30	1	0		1	15	143	108	120	15	37.7	23	7.32		193	20	-5.7	6.8	98	16	0.3	46	0	12900	0.1	121	0.5	0	0	0		0		1	0	0	0
55	1	0	3	3	1	1	0	30	30	1	1		1	7	82	49	121	20	38.4	5	7.38	176	37.2	22	-2.1	2.4	100	38.2	1.4		0	11980	0.15	84			0			1	0	0		1	2	100	2	2
45	1	0	2	2	3	0	1	180	30	1	0		1	15	111	59	71	20	36.7									32.4			0	14140	0.02	370	12		0			1	0	0		1	1	166	2
35	1	1	0	9	0	0	0	150	390	0				15	121	62	60	24	36.3	10	7.35	85	46	25.7	0.2	1	81	15.9	0.1	41	0	6800	0.1				0			0		1	0	1	1	30	2.5
57	1	0	4	58	1	1	0	120	150	1	1		1	3	106	81	88	29	36.3	10	7	209	22.5	5.4	-24.5	19.5	98	29.9	0.3	54.6	0	32000	1.02	1114	26.8	1	1	1		1		1		1	1	40	2.5
45	0	1	2	5	1	1	0	80	180	1	1		1	7	81	47	79	30	35.6	10	7.33		46.8	24.5	-1.7	3.3	61	33.6	0.3	35.8	0	11200	0.37	181	9.4		1	0		0		1	0	1	1	225	2
29	0	0	3	9	1	1	2	60	120	1	0		1	15	104	70	92	20	37	10	7.39	328	35.4	21.4	-2.8	3.1	78	20.8	0.2	36.1	0	5400	0.14	61	6.8		0			0		1	0	1	1	155	2
26	0	1	2	4	1	1	2	120	150	1	1		1	11	124	76	100	19	36.6	5	7.21	323	36.5	23.2	-0.8	1.8	97	37.3	0.2	38	0	7040	0.05	90			0			1	0	0		0	0
49	1	1	3	51	1	1	2	450	114	1	1		1	5	125	85	115	30	36.9	21	7.42					2.6		9.3	1.1	42		15400	1.71	318			0	0		1	0	1	1	1	3	104	2.8	2.4	2.1
45	1		12	12	1	1	2	1260	1285	1	1		1	8	110	70	89	24	38.7	5	7.47	224	33.5	23.9	1.2	1.2		14.1	1.1	44.1	0	14400	10.28	3752		1	0			1	0	1	1	1	1	134	2.8
11	0	0	1	1	3	0	0	30	480	0				15	120	64	93	18	36.9	20	7.4	500	35.2	21.3	-2.5	0.7		0.8	1.4	37	0	7000	0.1	80	17	1	0			1	0	1	0	1	2	91	2.8	2
22	1		5	5	3	1	2	60	270	1	0		1	15	130	50	64	18	36.5									2.9				10000	0.09	163			0			1	0	1	0	1	2	83	2.8	2
25	1	1	2	2	3	0	0	290	320	1	0	26	1	14	120	80	80	18	36.7	17	7.41	479	42.4	26.5	2.1	1.6	100	22.9	1.3	42.2	0	4900	0.02	151			0	0		0		0		1	1	69	2
80	0	0	0	51	2	0	0	25	81	1	1		1	3	130	51	105	20	36.2	8	7.19	161	45.9	16.7	-10.8	8.3	99	32.6	1.4	34.9	1	15300	0.04	134			0	0		1	0	0		0	0
73	0	0	0	1	0	0	0	60	15	1	1		1	15	160	70	56	31	36.2	1	7.41	115	33.7	20.9	-3.1	1.1	97	27.8	0.3	31	0	7500		140			0			0		1	0	1	3	165	2	2	2
86	1	1	0	7	1	0	0	180	30	1	1		1	14	135	91	110	24	34.7	9	7.35	140	22.3	12.1	-11.4	7.6	99	40.3	2.1	45.5	1	17840	0.48	147			0	0		1	0	1	0	1	2	305	2	2
48	1	1	0	2	3	0	1	20	1250	0				15	140	80	81	14	36.8	2	7.42	75	41	26.1	1.9	1.3	96	3.3	1	52.5	0	6120		102			0	0		0		1	0	1	3	80	2	2	2
63	1		0	2	3	0	0	40	100	1	1	32	1	15	126	73	82	18	36.8	8	7.38	210	40.2	23.4	-1.1	2.6	99	20.9	1.1	43.6	0	6550		261			0	0				1	0	1	2	79	2	2
27	1	0	0	2	0	0	0	90	160	1	0		1	15	149	89	93	10	38	10	7.45	55	33.4	22.8	-0.1	1.6	95	15	14.3	43.8	0	9590		207						0		1	0	1	3	52	2	2	2
66	1	1	0	2	3	0	0	30	40	1	1		1	15	128	76	76	13	36.5	2	7.41	148	35.6	23.3	-1.3	2.9	99	3.6	0.9	49.1	0	8250	0.25	92			0	0		0		0		1	3	83	2	2	2
42	0	1	0	2	3	0	0	30	40	1	0		1	15	138	82	68	15	36.7	9	7.45	335	31.5	21.4	-1.4	1.1	99	2.9	0.9	35.3	0	7730		48	1		0			0		0		1	3	86	2	2	2
76	0	0	2	2	2	0	0	10	45	1	0	12	0	15	134	63	94	22	36.9	5	7.45	309	38.8	27.2	3.1	1.1	100	4.8	1.5	32.9	0	3870	0.1	51	8.4	0	0	0		1	0	0		0	0
60	0	1	2	2	0	1	2	180	240	1	1		0	14	114	70	58	18	36.4	4	7.39	79	44.4	25.7	1.5	2	99	12	1.3	34.8	0	4470	0	49	9.6	0	1	0		1	0	1	0	1	2	82	2.8	2.8
25	1	1	0	40	1	1	0	120	225	1	0		0	15	124	70	139	20	36.7	5	7.49	109	26.1	19.7	-1.8		99	18.8		45.7	0	8200	0.86	88	3		0	0		1	0	1	0	0	0
26	0	0	0	1	1	0	0	525	152	0				15	113	70	74	30	36.2	25	7.59	310	24	22.7	2.6	2.9	100	18	0.5	42.1	0	8100	0.14	38	12	0	0	0		1	0	0		1	1	291	2
26	1	0	0	1	1	0	0	525	184	0				15	157	81	84	12	37.1	12	7.5	107	32	25.4	3	1.7	100	17.6	0.4	47.6	0	6100	0.14	142	11		0	0		1	0	0		1	1	366	2
26	1	0	0	1	1	0	0	495	222	0				15	129	76	96	16	37.2	18	7.4	90	44.1	27.3	2	0.9	99	19	0.5	46.4	0	7600	0.14	50	5	0	0	0		1	0	0		1	2	345	2.5	2.5
29	0	0	3	6	3	0	0	540	68	1	1		1	15	121	65	69	16	36.4	18	7.4	96	41.8	25.3	0.4	1.8	97	23.8	0	41	0	8600	0.11	70	2	0	0	0		0		1	0	1	1	333	2
48	1		0	68	1	1	0	225	270	1	0		1	13	120	60	100	19	36.5	2	7.4	326	33.8	20.6	-2.9	23	100	34.1		40.1	0	6800	0.03	142	9		0	0		1	0	1	0	1	3	210	2.8	2	2
48	0	0	0	6	1	0	1	120	1260	0				15	111	74	77	15	36.5	120	7.37	224	38.8	22	-2.3	1	100	1.1	1.1	38.4	0	9700	0.16	56			0	0		1	0	1	0	1	1	192	2.5
96	0	0	0	8	2	0	0	20	60	1	0		1	15	156	86	86	15	36.9	10	7.43	89	36.4	23.6	-0.1	2.1	97	8.3	0.6	29.8	0	7700	0.11	92			0	0		1	0	0		0	0
48	1	1	0	5	3	0	1	240	440	1	0		1	15	128	99	75	22	36.6	10	7.47	280	22.4	16.1	-5.2	6.2	100	2.1	0.8	43.9	0	16300	0.03	343			0	0		0		0		0	0
18	0		0	3	1	1	2	120	1260	0				15	130	64	84	14	36.8	10	7.42	401	39	24.5	0.7			1.1			0	8800	0.09			0	1	0		1	0	1	0	1	2	218	2.8	2
17	0		0	9	1	1	0	90	150	1	1			10	130	84	110	30	37.3									28.8								0	1	0		1	0	1	0	1	2	191	2.8	2
25	1		0	10	1	1	2	180	210	1	1			3	118	60	94	6	36.9									39									1	0		1	0	1	0	1	2	155	2.8	2
35	1		0	15	0	0	0	50	90	1	0			15	150	60	121	30	34.8									4.4									1	0		1	0	0		1	1	235	2.8
20	0		0	5	1	1	0	60	100	1	1			3	88	50	112	12	36.6									34.4								0	1	0		1	0	1	0	1	2	165	2.8	2
76	0		0	2	1	0	0	160	210	1	1			15	110	70	71	18	36									15.6									1	0		1	0	1	0	1	2	121	2.8	2
53	0		0	2	1	0	0	510	590	1	0			15	150	82	88	18	36.5									17.3									1	0		1	0	1	0	1	2	158	2.8	2
18	0		0	2	1	0	0	510	590	1	1			15	122	74	109	18	36.7									12.3								0	1	0		1	0	1	0	1	2	157	2.8	2
81	1		0	5	0	0	0	30	60	1	0			15	150	90	110	18	35.3									33.6									1	0		1	0	1	0	1	2	142	2.8	2
61	1		0	33	0	0	0	10	60	1	0			15	172	52	128	20	36.5									15									1			1	0	1	0	0	0
55	1		0	24	0	0	0	10	50	1	0			15	136	80	107	12	36.5									12.1									1	0		1	0	1	0	1	2	165	2.8	2
77	0	1	0	15	2	0	0	10	58	1	1		1	15	133	41	79	15	36.4	8	7.35	218	41.1	21.9	-3	5.9	99	30.2	1.3	37.9	0	8100	0.12	213	22	0	0	0	Normal sinus rhythm	1	0	1	0	0	0
70	0	1	21	21	2	0	0	34	89	1	1		1	10	90	64	122	40	35.6	4	7.04	62	57.3	14.7	-16.4	9.6	90	35	1.9	41.4	1	14100	0.16	62	20	0	1	1		1	0	1	0	0	0
76	1	1	3	5	1	0	0	20	49	1	1		1	14	156	80	120	30	35	18	7.27	181	32.8	14.7	-11.1	10.7	98	22.9	0.3	35	1	15600	2.84	194			1	0	af	1	0	0		0	0
68	1	0	0	2	1	0	0	40	95	1	1		1	3	90	60	120	20	36.5	30	7.4	256	35.4	21.4	-2.7	4.7	99	20.3	0.1	41.6	0	7000	0.49	92	4	0	0	0		1	0	0		0	0
51	1	0	8	13	2	0	0	50	80	1	1		1	14	112	88	120	20	36.1	22	7.12	170	25.2	8.1	-19.5	11.7	97	33.2	0.3	49.5	1	19100	0.11	133	13	0	0			1	0	1	0	0	0
38	1	1	3	9	1	0	0	720	360	0				15	131	79	82	12	36.5	15	7.38	80	45.5	26.5	1.4	1.5	97	12.2	1.3		0	9510	1.1	189	0		0	0		1	0	1	0	0	0
49	1		2	2	2	0	0	120	239	1	0		1	15	205	114	98	23	37	19	7.37	275	38.7	21.9	-2.5	1.7	98	3.5	1.1		0	6890	0.1	116			0	0		0		0		0	0
67	1		8	14	2	0	0	30	1431	1	0		1	15	158	80	78	18	36.5	6	7.37	277	41.8	23.7	-1	2.3	99	11.1	1.4		0	11360	0.1	79			0	0		1	0	1	1	0	0
24	0		10	10	1	1	0	1440	1177	1	1		1	5	135	125	133	30	36.1	13	7.07	252	16	4.4	-26.1	19	98	30.7	1.8		1	25150	1	136	8.1	1	1	1		1	1	1	1	0	0
66	1		7	19	3	0	0	0	63	1	0		0	15	147	104	106	40	36.3	7	7.52	131	24.6	20.2	-0.6	2.9	99	3.6	1.1		0	9690	0.1	148			0	0		0		0		0	0
45	1	1	5	48	1	1	2	960	1080	1	0		1	7	121	56	106	28	37.1									5.9				15480	4.19	23891	397		0			1	1	1	1	1	2	77	2.5	2.5
47	1	1	3	10	2	1	0	50	73	1	0		1	10	98	58	99	16	35.7									28.3				12670	0.7	70			0			1	0	0		0	0
52	1	1	0	0	3	0	1	60	1620	1	1	40	1	15	159	100	83	18	37.3	77	7.42		39.3	24.9	1	1	89	2.6	0.9	43.1	0	9300	0.07	196			0	0		0		0		1	1	106	2.8
65	1	0	0	3	1	0	0	120	136	1	0		1	15	153	84	82	13	35.7	5	7.36	249	33.5	19.8	-5.6	4.3	100	25.6	1.7	39	0	5300	0.14	62	3		0	0		1	0	0		1	1	102	2
56	1	1	0	3	3	0	0	210	266	1	1		1	15	187	117	126	16	37	5	7.46	85	34.4	25.6	1.4	2.4	98	37.1	1.9	48.2	0	8200	0.02	87	8.6		0	0		0		0		1	1	84	2
53	0	0	0	3	3	0	0	210	266	1	1		1	15	147	95	94	14	36.7	7	7.43	195	41.7	27.1	3	1.1	99	30.8	1.9	43.3	0	10500	0.09	56	1.7		0	0		0	0	0		1	1	84	2
71	0	0	0	2	3	0	0	240	270	1	0	17	1	15	156	90	93	24	37	2	7.43	346	36.8	25	0.7	2.4	98	12.6	1.7	43.6	0	5600	0.03	68	1.4		0	0		0		0		1	1	91	2
74	0	0	0	2	3	0	0	240	270	1	0	20	1	15	161	96	85	24	36.4	7	7.41	354	35	22.8	-2	3.3	98	12.4	1.5	45.8	0	6200	0.02	68	1.8		0	0		0		0		1	1	00	2
77	0	0	0	2	3	0	0	240	270	1	0	20	1	15	177	107	85	24	36.6	5	7.37	256	39.1	22.6	-2.2	2.2	98	16	1.6	40	0	9100	0.22	102	5.4		0	0		0		0		1	1	91	2
43	0	0	0	2	3	0	0	240	330	0				15	139	83	82	25	36.7	15	7.44	89	39.3	26.1	1.9	2.3	97	13.3	0.3	43	0	5900	0.1	75	2.5		0	0		0		0		1	1	139	2
[truncated: 6 more columns]
